# Supplementary material for: A De Novo USP24 Variant as a Candidate Driver in a Neurodevelopmental Disorder: Insights from Trio-Based Whole-Exome Sequencing
Source: Int J Mol Sci. 2026 May 2;27(9):4086. doi: 10.3390/ijms27094086 (PMC13164258; doi:10.3390/ijms27094086)
Supplement: Supplementary file 1 [file ijms-27-04086-s001.zip]

Archive with 1 entries (1 files):
- ijms-4275362-supplementary.pdf
